# Supplementary material for: Artificial intelligence-assisted diagnosis and histopathological grading of bladder cancer: current status, challenges, and future directions
Source: Front Digit Health. 2026 Feb 5;8:1708289. doi: 10.3389/fdgth.2026.1708289 (PMC12916576; doi:10.3389/fdgth.2026.1708289)
Supplement: Supplementary file 1 [file Table1.xlsx]

## Sheet: Sheet1
Study Number	Title	Phase	Sample Size	Randomization Method	Primary Endpoint	Intervention Plan	Study Status	Study Type	Study Design	Start Date	End Date	Sponsor	Outcome
NCT05096533			150		Diagnostic Accuracy Metrics: Sensitivity, Specificity, PPV, and NPV	AI-Assisted MRI Diagnosis	Unknown	Observational	COHORT, PROSPECTIVE	2021-01-01	2023-01-01	The First Affiliated Hospital with Nanjing Medical University
NCT06662708		NA	200	Randomized	AUC,F1 Score	AI Prediction Model	Not yet recruiting	Interventional	SG	2024-12-01	2030-12-31	Shao Pengfei
NCT05435872		NA	2000	Non-randomized	Early Detection Rate of Gastrointestinal Cancer	AI Cloud Platform-Assisted Diagnosis	Unknown	Interventional	SG	2022-07-09	2024-07-01	Peking Union Medical College Hospital
NCT05566002	AIPHY		2000		Diagnostic Accuracy (Area Under the ROC Curve, AUC)	AI-Assisted Diagnostic Algorithm	Recruiting	Observational	CASE_ONLY, RETROSPECTIVE	2022-06-01	2025-12-31	Chinese Pulmonary Vascular Disease Research Group
NCT06126393			350		Accuracy of Molecular Subtyping and Prognostic Prediction Models (ROC Analysis)	MRI Radiomics and Pathomics AI Model	Not yet recruiting	Observational	COHORT, OTHER	2024-01-01	2027-06-30	Fujian Cancer Hospital
NCT06396143			120		Diagnostic Accuracy (Area Under the ROC Curve, AUC)	Radio-Pathomics AI Model	Recruiting	Observational	COHORT, PROSPECTIVE	2024-07-01	2025-12-01	Zhejiang University
NCT04678375			1000000		Area Under the ROC Curve (AUC)、Sensitivity、Specificity、Positive Predictive Value (PPV）、Negative Predictive Value (NPV)、F1 Score	AI Algorithm for Retinal Disease Diagnosis	Completed	Observational	COHORT, RETROSPECTIVE	2018-06-01	2020-10-01	Beijing Tongren Hospital
NCT06140849			200		Diagnostic Efficiency of AI Models (Concordance with Actual Diagnosis)	AI-based diagnosis of anterior open bite	Recruiting	Observational	COHORT, PROSPECTIVE	2023-11-01	2024-09-01	Cairo University
NCT06909643			550		Sensitivity	AI Diagnostic Model	Recruiting	Observational	COHORT, PROSPECTIVE	2022-01-01	2025-12-31	Sun Yat-Sen Memorial Hospital of Sun Yat-Sen University
NCT03268031	AGE		10800		Diagnostic Accuracy	AI Algorithm for Glaucoma Diagnosis	Completed	Observational	CASE_ONLY, RETROSPECTIVE	2017-08-15	2020-02-01	Sun Yat-sen University
NCT05942859			600		Area Under the Receiver Operating Characteristic Curve (AUROC) for PH Diagnosis	AT and Machine Learning Technology	Designated recruitment	Observational	COHORT, OTHER	2023-10-01	2027-08-01	Royal United Hospitals Bath NHS Foundation Trust
NCT05281939		NA	10000	Randomized	The diagnostic accuracy of HPV testing, cervical cytology, and histopathology for detecting CIN2+ and CIN3+ lesions has been extensively evaluated.	AI Diagnosis	Recruiting	Interventional	SG vs Control	2021-08-01	2024-09-01	Fujian Maternity and Child Health Hospital
NCT04273451	RPAI-TRG		100		The classification accuracy of AI models in predicting Tumor Regression Grade (TRG).	Radio-Pathomics AI Model	Unknown	Observational	OTHER, PROSPECTIVE	2020-01-10	2020-12-01	Sixth Affiliated Hospital, Sun Yat-sen University
NCT06362330			1000		Diagnostic accuracy for muscle-invasive and non–muscle-invasive bladder cancer.	MRI and AI Diagnosis	Recruiting	Observational	OTHER, RETROSPECTIVE	2021-07-01	2024-06-30	The First Affiliated Hospital with Nanjing Medical University
NCT05322993		NA	4500	Non-randomized	Polyp detection rate (PDR) and the learning effect of artificial intelligence (AI).	GI Genius-Assisted Colonoscopy	Recruiting	Interventional	CROSSOVER	2021-11-19	2024-12-31	Haraldsplass Deaconess Hospital
NCT05046366			1000		Clinical diagnostic outcomes, treatment response, progression-free survival (PFS), overall survival (OS), and multi-omics sequencing.	Clinical Diagnosis and Multi-Omics Analysis	Unknown	Observational	COHORT, PROSPECTIVE	2021-10-01	2024-12-01	Wuhan Union Hospital, China
NCT04286672			70		Early diagnosis of bladder cancer	mRNA MIDH Expression Detection	Unknown	Observational	CASE_CONTROL, RETROSPECTIVE	2020-12-01	2022-01-01	Assiut University
NCT05426135			3000		Clinical diagnostic outcomes and anti-cancer treatment response (RECIST)	Clinical Diagnosis and Multi-Omics Analysis	Recruiting	Observational	COHORT, PROSPECTIVE	2022-06-01	2026-10-01	Wuhan Union Hospital, China
NCT04442607	CAD-ARTIPOD	NA	856	NA	Colorectal Polyp Detection Rate (PDR)	AI Image Processing-Assisted Colonoscopy	Completed	Interventional	SINGLE_GROUP	2020-10-13	2022-11-29	Universitaire Ziekenhuizen KU Leuven
NCT06792292	Delta-AI	NA	765	Randomized	Adenoma Detection Rate (ADR)	Traditional Colonoscopy vs. AI-Assisted Colonoscopy	Not yet recruiting	Interventional	SG vs SG	2025-02-01	2027-06-01	Chirec
